# Supplementary material for: Maternal TGF-β ligand Panda breaks the radial symmetry of the sea urchin embryo by antagonizing the Nodal type II receptor ACVRII
Source: PLoS Biol. 2024 Jun 24;22(6):e3002701. doi: 10.1371/journal.pbio.3002701 (PMC11239237; doi:10.1371/journal.pbio.3002701)
Supplement: S1 Table — (XLSX) [file pbio.3002701.s005.xlsx]

## Sheet: Sheet1
	Condition (live embryos for phenotype)	Number of replicates
	acvrII MO 0.5mM	>3
	BMP5 MO 0.3mM + acvrII mRNA 400ng	2
	acvrII mRNA egg (400ng - 1200ng)	>10
	Panda mRNA 500ng + acvrII mRNA 400ng (egg)	>3
	panda mRNA 500ng (two cell)	>10
	Panda mRNA 500ng + acvrII mRNA 100ng (two cell)	3
	panda P461S mRNA (1ug-1.2ug) (egg)	>10
	panda P461S mRNA(1ug-1.2ug) (two cell)	3
	alk4/5/7QD mRNA 500ng (two cell)	2
	panda mRNA 500ng + alk4/5/7QD mRNA 500ng (two cell)	2
	panda(mat) mRNA 500ng (two cell)	3
	panda mRNA 500ng + panda P461S 1ug (two cell)	2
	panda P461S+Y426P mRNA 600ng (two cell)	3
	Conditions (biochemistry)	Number of Replicates
	PANDA + ACVRII CoIP	>10
	PANDA+ CRIPTO CoIP	>10
	PANDA P461S + ACVRII CoIP	3
	PANDA P461S + CRIPTO CoIP	3
	PANDA + ACVRII ECD CoIP	2
	PANDA + TBR3 CoIP	2
	PANDA + ALK4/5/7 CoIP	>10
	PANDA + ALK3/6 CoIP	>5
	PANDA FL + PANDA MAT + PANDA IGKSP (Red. conditions)	>5
	PANDA FL + PANDA C451S (Non red. conditions)	3
	Condition (for in situ hybridizations/immunofluorescence)	Number of replicates
	nodal in ACVRII MO 0.5mM (in situ)	3
	nodal and chordin in Panda P461S	>3
	pSMAD1/5/8 immuno panda + acvrII	>5
	pSMAD1/5/8 immuno panda + alk1/2QD	1
