# Supplementary material for: Maternal TGF-β ligand Panda breaks the radial symmetry of the sea urchin embryo by antagonizing the Nodal type II receptor ACVRII
Source: PLoS Biol. 2024 Jun 24;22(6):e3002701. doi: 10.1371/journal.pbio.3002701 (PMC11239237; doi:10.1371/journal.pbio.3002701)
Supplement: S1 Data — (XLSX) [file pbio.3002701.s006.xlsx]

## Sheet: Feuil1
Sample Name	Target	CT1	CT2	Cт Mean	Cт SD	∆CT	∆∆CT	RQ	RQ mean	SEM
Biological replicate 1
Wild type	nodal	28.0231	28.3016	28.1623	0.196944	-1.11267	0	1	1	0
Panda P461S	nodal	31.6124	30.9567	31.2846	0.463627	-2.46097	-1.3483	2.54613	3.19353	0.647399
Wild type	cycT	29.549	29.001	29.275	0.38746
Panda P461S	cycT	33.8935	33.5976	33.7455	0.209191
Biological replicate 2
Wild type	nodal	30.3549	30.2787	28.3016	0.053894	-0.699432	0	1
Panda P461S	nodal	32.0046	32.4864	30.9567	0.340671	-2.64089	-1.94145	3.84093
Wild type	cycT	33.1987	32.988	29.001	0.148977
Panda P461S	cycT	36.9322	36.7587	33.5976	0.122645
∆CT = CT Mean target (nodal) - CT Mean reference gene (cyclinT)
∆∆CT = ∆CT Mean sample - ∆CT Mean Wild type
RQ = 2^-∆∆CT
SEM = Standard deviation RQ samples / √(number of sample)
							Sample Name	RQ mean	RQ biological replicate 1	RQ biological replicate 2
							Wild type	1	1	1
							Panda P461S	3.19353	2.54613	3.84093
